# Supplementary material for: Brain age in genetic and idiopathic Parkinson's disease
Source: Brain Commun. 2024 Dec 20;6(6):fcae382. doi: 10.1093/braincomms/fcae382 (PMC11660940; doi:10.1093/braincomms/fcae382)
Supplement: fcae382_Supplementary_Data [file fcae382_supplementary_data.zip]

Archive with 3 entries (3 files):
- Supplementary Materials Group Comparison of Brain Volumes.html
- Supplementary Materials.pdf
- Supplementary-Materials-Example-Code.pdf
